# Supplementary material for: Synaptic Dysfunction by Mutations in GRIN2B: Influence of Triheteromeric NMDA Receptors on Gain-of-Function and Loss-of-Function Mutant Classification
Source: Brain Sci. 2022 Jun 15;12(6):789. doi: 10.3390/brainsci12060789 (PMC9221112; doi:10.3390/brainsci12060789)
Supplement: Supplementary file 1 [file brainsci-12-00789-s001.zip]

Archive with 1 entries (1 files):
- brainsci-1750947-supplementary.pdf
